# Supplementary material for: NOX1 mediates metabolic heart disease in mice and is upregulated in monocytes of humans with diastolic dysfunction
Source: Cardiovasc Res. 2021 Nov 26;118(14):2973–84. doi: 10.1093/cvr/cvab349 (PMC9648822; doi:10.1093/cvr/cvab349)
Supplement: cvab349_Supplementary_Data [file cvab349_supplementary_data.zip]

Archive with 2 entries (2 files):
- Xu_Supplement_R_clean.docx
- Xu_Supplement_R_proofread.pdf
